# Supplementary material for: Dietary Mapping of Macronutrient Consumption Before Pregnancy Related to Gestational Diabetes Mellitus
Source: Nutrients. 2025 Oct 16;17(20):3256. doi: 10.3390/nu17203256 (PMC12566673; doi:10.3390/nu17203256)
Supplement: Supplementary file 1 [file nutrients-17-03256-s001.zip]

Archive with 2 entries (2 files):
- Dataset S1. NW+UW_wqs_results.xlsx
- Dataset S2. OW+OB_wqs_results.xlsx
