# Supplementary material for: Dietary Mapping of Macronutrient Consumption Before Pregnancy Related to Gestational Diabetes Mellitus
Source: Nutrients. 2025 Oct 16;17(20):3256. doi: 10.3390/nu17203256 (PMC12566673; doi:10.3390/nu17203256)
Supplement: Supplementary file 1 [file nutrients-17-03256-s001.zip › Dataset S1. NW+UW_wqs_results.xlsx]

## Sheet: energy_A_GDM
p.value	adjusted.or	CI.low	CI.high
0.00278268	81.1577	4.55045	1447.46
Food	Weight	p.value
energy_Olive oil - A	0.0620416	3.3203e-05
energy_Sugar-honey in drinks - A	0.0602342	5.84179e-10
energy_Puff pastry - A	0.0551506	5.53707e-09
energy_sweets - A	0.0505557	0.066223
energy_Processed meat - A	0.0503238	0.0768967
energy_Low fat and fermented dairy products - A	0.0501199	3.27514e-12
energy_Eggs - A	0.047293	7.23441e-07
energy_Tea - A	0.0430533	2.18654e-09
energy_Dried Fruits - A	0.0327938	5.17669e-06
energy_Potatoes - A	0.0314041	0.220108
energy_Full fat dairy products - A	0.0282449	8.66145e-05
energy_Whole grain bread - A	0.0248791	0.0187507
energy_Pies - A	0.0242185	0.21496
energy_Red meat - A	0.0235697	0.131343
energy_Alcohol per day - A	0.023061	0.0233031
energy_Ladera - A	0.0220735	0.0561695
energy_Canned juice - A	0.0189388	0.0681728
energy_Orzo - A	0.0171943	0.126906
energy_Lean meat - A	0.0164022	0.0925302
energy_Fresh Fruits - A	0.0160504	0.492982
energy_White pasta- A	0.015763	0.119977
energy_Olives - A	0.0153873	0.0324809
energy_Cereals - A	0.0148035	0.494678
energy_Carbonated drinks without sugar - A	0.0143493	0.52258
energy_sweets (with sugar alternatives) - A	0.0143493	0.442994
energy_Whole grain pasta - A	0.0143493	0.0461316
energy_Coffe decaffeinated - A	0.0143493	0.745114
energy_Plant-based dairy products - A	0.0143493	0.278532
energy_Margarine - A	0.0143493	0.357303
energy_Whipping Cream (full fat) - A	0.0143493	0.19999
energy_Whipping Cream (low fat) - A	0.0143493	0.0461316
energy_Chamomile and herbs - A	0.0143493	0.352028
energy_Vegetable oils - A	0.0143493	0.182014
energy_Coffe - A	0.0139541	0.16087
energy_Nuts - A	0.0139444	0.105385
energy_Boiled salad - A	0.0136707	0.159075
energy_Rice - A	0.0112047	0.290248
energy_Fresh salad - A	0.0101541	0.306618
energy_Snaks - A	0.00962908	0.180833
energy_Butter - A	0.00862756	0.230525
energy_Legumes - A	0.00827414	0.250188
energy_Fish and shellfish - A	0.00665644	0.857305
energy_Fressh juice - A	0.00663794	0.767305
energy_Fast Food - A	0.00567662	0.603886
energy_White bread - A	0.00452045	0.83412

## Sheet: protein_A_GDM
p.value	adjusted.or	CI.low	CI.high
0.0380312	11.058	1.14186	107.088
Food	Weight	p.value
protein_Low fat and fermented dairy products - A	0.0989233	9.78621e-07
protein_Potatoes - A	0.0807648	0.0662342
protein_Processed meat - A	0.0784886	2.60081e-07
protein_Puff pastry - A	0.0731401	1.23127e-09
protein_Eggs - A	0.0641712	0.00704156
protein_Tea - A	0.0635605	9.95964e-08
protein_Full fat dairy products - A	0.0385855	0.00143541
protein_Red meat - A	0.0368513	0.338171
protein_Canned juice - A	0.0310219	0.0351493
protein_Orzo - A	0.0246587	0.00703944
protein_Veg stew - A	0.0244715	0.209962
protein_Olives - A	0.0234088	0.040288
protein_Alcohol per day - A	0.0218466	0.519978
protein_Fresh Fruits - A	0.0217029	0.0643906
protein_Whole grain bread - A	0.0214923	0.0714582
protein_Coffee - A	0.0204019	0.592529
protein_Cereals - A	0.0197741	0.0306516
protein_Snacks - A	0.0183775	0.130944
protein_Pies - A	0.0178768	0.050667
protein_Boiled salad - A	0.0171851	0.744468
protein_Dried Fruits - A	0.0170107	0.135541
protein_Whole grain pasta - A	0.0164091	0.171974
protein_Whipping Cream (full fat) - A	0.0164084	0.19023
protein_plant-based dairy products - A	0.0164056	0.0729802
protein_sweets (with sugar alternatives) - A	0.0164053	0.47299
protein_Whipping Cream (low fat) - A	0.0164038	0.357168
protein_Coffe decafeinated - A	0.0164035	0.259072
protein_Nuts - A	0.0158942	0.341769
protein_White pasta - A	0.0154855	0.538542
protein_Lean meat - A	0.0142008	0.120537
protein_Rice - A	0.0107843	0.37929
protein_Fresh salad - A	0.00820073	0.370018
protein_Legumes - A	0.00703185	0.57757
protein_Fish and shellfish - A	0.00510561	0.747942
protein_Fressh juice - A	0.00401198	0.737634
protein_Fast Food - A	0.00359792	0.774903
protein_White bread - A	0.00353716	0.811203

## Sheet: fat_A_GDM
p.value	adjusted.or	CI.low	CI.high
0.0347839	9.35194	1.17325	74.544
Food	Weight	p.value
fat_Puff pastry - A	0.101002	0.00178638
fat_Processed meat - A	0.0885683	6.76034e-08
fat_Low fat and fermented dairy products - A	0.0822261	2.16953e-18
fat_Eggs - A	0.0700694	0.045365
fat_Olive oil - A	0.067994	5.93435e-08
fat_Potatoes - A	0.0675292	7.75124e-08
fat_Red meat - A	0.0421183	0.000685974
fat_Whole grain bread - A	0.0369328	0.0576909
fat_Full fat dairy products - A	0.0359148	0.00013455
fat_Orzo - A	0.0333588	0.0185664
fat_Dried Fruits - A	0.0246212	0.266119
fat_Olives - A	0.0236629	0.150769
fat_Cereals - A	0.0235728	0.0487692
fat_Boiled salad - A	0.0224769	0.422146
fat_Veg stew - A	0.0221608	0.0878625
fat_Pies - A	0.0207102	0.0928522
fat_Whipping Cream (full fat) - A	0.0198196	0.0351198
fat_Whole grain pasta - A	0.0198196	0.0351224
fat_Whipping Cream (low fat) - A	0.0198196	0.153625
fat_Vegetable oils - A	0.0198196	0.117369
fat_Margarine - A	0.0198196	0.734318
fat_Plant-based dairy products - A	0.0198196	0.356287
fat_Nuts - A	0.0184196	0.0500331
fat_Fresh Fruits - A	0.0164178	0.250467
fat_Lean meat - A	0.01532	0.22771
fat_White pasta - A	0.0139539	0.259612
fat_Fresh salad - A	0.0101561	0.396516
fat_Butter - A	0.00858726	0.832522
fat_Snaks - A	0.00772447	0.494538
fat_Rice - A	0.00748199	0.426527
fat_Legumes - A	0.00636177	0.823578
fat_Fish and shellfish - A	0.00437424	0.769483
fat_Fast Food - A	0.0035003	0.846593
fat_Fressh juice - A	0.00311576	0.821916
fat_White bread - A	0.00275074	0.815837

## Sheet: carbohydr._A_GDM
p.value	adjusted.or	CI.low	CI.high
0.00365672	50.6644	3.58985	715.038
Food	Weight	p.value
carbohydr._Puff pastry - A	0.0910835	1.17326e-09
carbohydr._Sugar-honey in drinks - A	0.078336	0.0515386
carbohydr._Low fat and fermented dairy products - A	0.0674441	0.019411
carbohydr._Processed meat - A	0.0662545	0.220013
carbohydr._Potatoes - A	0.0599352	9.83709e-12
carbohydr._Eggs - A	0.0558066	2.30005e-10
carbohydr._sweets - A	0.0488614	0.00621663
carbohydr._Full fat dairy products - A	0.0335433	0.012397
carbohydr._Dried Fruits - A	0.0283075	0.0119029
carbohydr._Red meat - A	0.0279881	0.0072615
carbohydr._Fresh Fruits - A	0.0261922	0.00292483
carbohydr._Whole grain bread - A	0.0241708	0.0407471
carbohydr._Alcohol per day - A	0.0235765	0.211698
carbohydr._Boiled salad - A	0.0228828	0.042089
carbohydr._Pies - A	0.0222382	0.128351
carbohydr._Snacks - A	0.0207162	0.0186005
carbohydr._Veg stew - A	0.020182	0.153155
carbohydr._White pasta - A	0.0176179	0.120137
carbohydr._carbonated drinks without sugar - A	0.0165133	0.175479
carbohydr._Whipping Cream (low fat) - A	0.0165133	0.514414
carbohydr._Plant-based dairy products - A	0.0165133	0.141466
carbohydr._Chamomile and herbs - A	0.0165133	0.730728
carbohydr._Whole grain pasta - A	0.0165133	0.147258
carbohydr._Whipping Cream (full fat) - A	0.0165133	0.170624
carbohydr._sweets (with sugar alternatives) - A	0.0165133	0.504234
carbohydr._Coffee decaffeinated - A	0.0165133	0.157862
carbohydr._Canned juice - A	0.0158433	0.0718835
carbohydr._Cereals - A	0.0157651	0.0732982
carbohydr._Olives - A	0.0153458	0.34689
carbohydr._Nuts - A	0.015134	0.085563
carbohydr._Rice - A	0.0140596	0.248402
carbohydr._Orzo - A	0.0121459	0.167643
carbohydr._Coffe - A	0.0116078	0.564785
carbohydr._Fresh salad - A	0.00878571	0.458192
carbohydr._Legumes - A	0.00845546	0.590976
carbohydr._Fressh juice - A	0.00617838	0.726166
carbohydr._Fast Food - A	0.00497507	0.708171
carbohydr._White bread - A	0.00446057	0.880771

## Sheet: dietary fiber_A_GDM
p.value	adjusted.or	CI.low	CI.high
0.219176	3.0069	0.519332	17.4098
Food	Weight	p.value
dietary fiber_Processed meat - A	0.148626	7.22299e-13
dietary fiber_Potatoes - A	0.141224	1.08846e-06
dietary fiber_Puff pastry - A	0.117165	0.0295173
dietary fiber_Whole grain bread - A	0.0634663	0.0277559
dietary fiber_Orzo - A	0.0454811	0.135049
dietary fiber_Boiled salad - A	0.0445517	0.471718
dietary fiber_Veg stew - A	0.0429085	0.05259
dietary fiber_Nuts - A	0.0422033	0.0260789
dietary fiber_Dried Fruits - A	0.0386728	0.130253
dietary fiber_Cereals - A	0.0370228	0.0688108
dietary fiber_Canned juice - A	0.0364199	0.109069
dietary fiber_Fresh Fruits - A	0.0346973	0.313042
dietary fiber_Whole grain pasta - A	0.0334758	0.579357
dietary fiber_Fresh salad - A	0.0331497	0.213269
dietary fiber_Olives - A	0.0328692	0.230208
dietary fiber_Pies - A	0.0318517	0.0754387
dietary fiber_White pasta - A	0.0243881	0.468248
dietary fiber_Snacks - A	0.0187106	0.435501
dietary fiber_Rice - A	0.0173724	0.342401
dietary fiber_Legumes - A	0.00636304	0.842386
dietary fiber_Fast Food - A	0.00325276	0.84212
dietary fiber_White bread - A	0.00308488	0.865365
dietary fiber_Fresh juice - A	0.00304318	0.915696

## Sheet: veget. protein_A_GDM
p.value	adjusted.or	CI.low	CI.high
0.0797177	5.92157	0.809946	43.2931
Food	Weight	p.value
veget. protein_Potatoes - A	0.136759	5.78119e-05
veget. protein_Processed meat - A	0.115331	1.30677e-06
veget. protein_Puff pastry - A	0.102142	5.43855e-11
veget. protein_Tea - A	0.0676189	4.88218e-05
veget. protein_Whole grain bread - A	0.0636285	0.00332427
veget. protein_Alcohol per day - A	0.0555778	0.00216529
veget. protein_Canned juice - A	0.040896	0.124528
veget. protein_Veg stew - A	0.039331	0.215773
veget. protein_Nuts - A	0.0386024	0.0283789
veget. protein_Dried Fruits - A	0.0356032	0.0658861
veget. protein_Olives - A	0.0355715	0.129618
veget. protein_Boiled salad - A	0.0346149	0.0869722
veget. protein_Coffee - A	0.0330094	0.278168
veget. protein_Cereals - A	0.0291601	0.459417
veget. protein_Fresh Fruits - A	0.0268495	0.154354
veget. protein_Pies - A	0.0265118	0.46936
veget. protein_Fresh salad - A	0.0218491	0.449174
veget. protein_Snacks - A	0.0218464	0.246003
veget. protein_Coffee decaffeinated - A	0.0209724	0.560606
veget. protein_sweets (with sugar alternatives) - A	0.0207198	0.67656
veget. protein_Rice - A	0.0162365	0.761287
veget. protein_Legumes - A	0.0056869	0.922201
veget. protein_Fast Food - A	0.00392943	0.851411
veget. protein_White bread - A	0.00378858	0.890123
veget. protein_Fresh juice - A	0.00376419	0.835306

## Sheet: animal protein_A_GDM
p.value	adjusted.or	CI.low	CI.high
0.125822	3.98412	0.678694	23.3878
Food	Weight	p.value
animal protein_Puff pastry - A	0.138307	1.52171e-07
animal protein_Low fat and fermented dairy products - A	0.130048	4.6653e-12
animal protein_Processed meat - A	0.129627	0.0711603
animal protein_Eggs - A	0.105235	3.18623e-05
animal protein_Whipping Cream (low fat) - A	0.0529062	0.00470604
animal protein_Whipping Cream (full fat) - A	0.0527941	0.035867
animal protein_Plant-based dairy products - A	0.0527604	0.0248467
animal protein_Whole grain pasta - A	0.0527165	0.00494654
animal protein_Full fat dairy products - A	0.0521076	0.499204
animal protein_Red meat - A	0.0509058	0.0501035
animal protein_Orzo - A	0.0495361	0.0840922
animal protein_Pies - A	0.0325704	0.338208
animal protein_Lean meat - A	0.0253553	0.34517
animal protein_Fresh salad - A	0.0232493	0.348448
animal protein_White pasta - A	0.0225835	0.517499
animal protein_Fish and shellfish - A	0.0152334	0.417588
animal protein_Fast Food - A	0.0140644	0.794316

## Sheet: protein %_A_GDM
p.value	adjusted.or	CI.low	CI.high
0.00936979	24.595	2.19614	275.445
Food	Weight	p.value
protein %_Low fat and fermented dairy products - A	0.0899469	5.90023e-06
protein %_Puff pastry - A	0.0813568	1.25207e-18
protein %_Processed meat - A	0.0728046	7.78491e-09
protein %_Sugar-honey in drinks- A	0.0722202	4.67178e-07
protein %_Potatoes - A	0.0630076	0.0024872
protein %_Eggs - A	0.0621594	4.64373e-08
protein %_Tea - A	0.0537078	0.0239024
protein %_Full fat dairy products - A	0.0367818	6.78259e-05
protein %_Red meat - A	0.036642	0.289652
protein %_Ladera - A	0.0263128	0.0179109
protein %_Canned juice - A	0.025816	0.0444815
protein %_Fresh Fruits - A	0.0238818	0.0625741
protein %_Alcohol per day - A	0.0229102	0.442557
protein %_Whole grain bread - A	0.0203931	0.0911465
protein %_Boiled salad - A	0.0190782	0.654319
protein %_Dried Fruits - A	0.0186971	0.201271
protein %_Snaks - A	0.0180057	0.123897
protein %_Olives - A	0.0174859	0.25968
protein %_Pies - A	0.0170276	0.290401
protein %_Cereals - A	0.0166626	0.170516
protein %_Coffee - A	0.0162583	0.727838
protein %_Orzo - A	0.0160958	0.265239
protein %_White pasta - A	0.0159456	0.563569
protein %_Coffee decaffeinated - A	0.014534	0.640132
protein %_Whole grain pasta - A	0.0145321	0.206241
protein %_Whipping Cream (low fat) - A	0.014532	0.418031
protein %_Whipping Cream (full fat) - A	0.0145307	0.231671
protein %_sweets (with sugar alternatives) - A	0.0145259	0.224054
protein %_Plant-based dairy products - A	0.0145253	0.209649
protein %_Nuts - A	0.0140842	0.12715
protein %_Rice - A	0.0123803	0.798423
protein %_Lean meat - A	0.0113051	0.220666
protein %_Fresh salad - A	0.00773752	0.511966
protein %_Legumes - A	0.00753204	0.415098
protein %_Fish and shellfish - A	0.0054775	0.624028
protein %_Fressh juice - A	0.00418067	0.721917
protein %_Fast Food - A	0.00366889	0.691365
protein %_White bread - A	0.00325586	0.833615

## Sheet: fat %_A_GDM
p.value	adjusted.or	CI.low	CI.high
0.0532192	8.30326	0.971016	71.0021
Food	Weight	p.value
fat %_Low fat and fermented dairy products - A	0.0848846	8.40341e-13
fat %_Processed meat - A	0.0787972	5.64414e-11
fat %_Puff pastry - A	0.0721534	0.0266723
fat %_Olive oil - A	0.0666413	0.00319024
fat %_Eggs - A	0.0662017	0.122066
fat %_Potatoes - A	0.0574556	0.00117485
fat %_Tea - A	0.0554186	0.00209128
fat %_Red meat - A	0.0385709	0.000251394
fat %_Full fat dairy products - A	0.0338228	0.0144083
fat %_Orzo - A	0.0337498	0.00362989
fat %_Canned juice - A	0.0321472	0.0158546
fat %_Whole grain bread - A	0.0304909	0.00773632
fat %_Veg stew - A	0.0261704	0.00412907
fat %_Olives - A	0.0215011	0.0184534
fat %_Cereals - A	0.0208926	0.102195
fat %_Dried Fruits - A	0.0198636	0.100938
fat %_Whipping Cream (full fat) - A	0.0180611	0.135793
fat %_Vegetable oils - A	0.0180611	0.135347
fat %_Margarine - A	0.0180611	0.600436
fat %_Whipping Cream (low fat) - A	0.0180611	0.127965
fat %_Whole grain makaroni - A	0.0180611	0.047772
fat %_Plant-based dairy products - A	0.0180611	0.290706
fat %_Pies - A	0.0174081	0.71635
fat %_Boiled salad - A	0.0171253	0.138824
fat %_Nuts - A	0.0170699	0.273348
fat %_Fresh Fruits - A	0.0159008	0.225406
fat %_Lean meat - A	0.0154575	0.0902545
fat %_White pasta - A	0.0140105	0.225408
fat %_Butter - A	0.00873541	0.75663
fat %_Fresh salad - A	0.00843191	0.738105
fat %_Snacks - A	0.00792681	0.384994
fat %_Rice - A	0.0074345	0.633899
fat %_Legumes - A	0.00681072	0.757717
fat %_Fish and shellfish - A	0.00567357	0.53408
fat %_Fast Food - A	0.00381175	0.785161
fat %_Fresh juice - A	0.00372834	0.772186
fat %_White bread - A	0.00334671	0.909233

## Sheet: carbohydr. %_A_GDM
p.value	adjusted.or	CI.low	CI.high
0.00577637	46.2616	3.03923	704.169
Food	Weight	p.value
carbohydr. %_Low fat and fermented dairy products - A	0.0691813	2.32905e-05
carbohydr. %_Puff pastry - A	0.0680188	0.0215774
carbohydr. %_Sugar-honey in drinks - A	0.0628973	0.0999194
carbohydr. %_Processed meat - A	0.0598304	5.14651e-12
carbohydr. %_Potatoes - A	0.0542432	6.67788e-08
carbohydr. %_Eggs - A	0.0540255	4.6108e-10
carbohydr. %_Tea - A	0.0482572	1.25806e-05
carbohydr. %_sweets - A	0.0461435	1.02248e-07
carbohydr. %_Full fat dairy products - A	0.0326279	0.00469961
carbohydr. %_Red meat - A	0.0278069	0.300178
carbohydr. %_Dried Fruits - A	0.0243427	0.0636
carbohydr. %_Fresh Fruits - A	0.0243334	0.0452951
carbohydr. %_Veg stew - A	0.0231823	0.00749332
carbohydr. %_Snacks - A	0.0219515	0.616819
carbohydr. %_Alcohol per day - A	0.0217767	0.0120066
carbohydr. %_Pies - A	0.021374	0.0136822
carbohydr. %_Whole grain bread - A	0.0212759	0.0676344
carbohydr. %_Canned juice - A	0.0192131	0.0870157
carbohydr. %_Boiled salad - A	0.0190798	0.292966
carbohydr. %_White pasta - A	0.0180548	0.117411
carbohydr. %_Chamomile and herbs - A	0.016956	0.67707
carbohydr. %_Whipping Cream (low fat) - A	0.016956	0.515457
carbohydr. %_Coffee decaffeinated - A	0.016956	0.247262
carbohydr. %_Whole grain pasta - A	0.016956	0.125795
carbohydr. %_Whipping Cream (full fat) - A	0.016956	0.15247
carbohydr. %_Carbonated drinks without sugar - A	0.016956	0.139152
carbohydr. %_sweets (with sugar alternatives) - A	0.016956	0.457541
carbohydr. %_Plant-based dairy products - A	0.016956	0.308905
carbohydr. %_Olives - A	0.0164612	0.230808
carbohydr. %_Cereals - A	0.015828	0.0678855
carbohydr. %_Rice - A	0.0152902	0.339189
carbohydr. %_Orzo - A	0.0145403	0.25506
carbohydr. %_Nuts - A	0.0143104	0.399683
carbohydr. %_Coffee - A	0.0139099	0.471669
carbohydr. %_Legumes - A	0.00997737	0.408865
carbohydr. %_Fresh salad - A	0.00879801	0.542059
carbohydr. %_Fresh juice - A	0.00664881	0.443118
carbohydr. %_Fast Food - A	0.00577363	0.596742
carbohydr. %_White bread - A	0.00519782	0.835271
