# Supplementary material for: Dietary Mapping of Macronutrient Consumption Before Pregnancy Related to Gestational Diabetes Mellitus
Source: Nutrients. 2025 Oct 16;17(20):3256. doi: 10.3390/nu17203256 (PMC12566673; doi:10.3390/nu17203256)
Supplement: Supplementary file 1 [file nutrients-17-03256-s001.zip › Dataset S2. OW+OB_wqs_results.xlsx]

## Sheet: energy_A_GDM
p.value	adjusted.or	CI.low	CI.high
0.962487	1.08566	0.035331	33.3606
Food	Weight	p.value
energy_Puff pastry - A	0.0815019	2.79565e-09
energy_Cereals - A	0.0722154	1.82448e-09
energy_Olives - A	0.0448604	0.000962456
energy_Processed meat - A	0.0434051	0.289355
energy_Snacks - A	0.0381999	0.00408154
energy_Fresh Fruits - A	0.0365046	0.098391
energy_Legumes - A	0.0355365	0.0532771
energy_White pasta - A	0.0338282	0.0711209
energy_Olive oil - A	0.0299664	0.169711
energy_Lean meat - A	0.0295662	0.000136651
energy_Nuts - A	0.0266282	0.000592245
energy_Pies - A	0.0254865	0.290551
energy_Sugar-honey in drinks - A	0.0242131	0.103146
energy_Potatoes - A	0.0234795	0.126507
energy_Red meat - A	0.0231657	0.193756
energy_Fish and shellfish - A	0.0228842	0.0031557
energy_Fast Food - A	0.0220046	0.285811
energy_Coffee - A	0.0169714	0.354935
energy_Carbonated drinks without sugar - A	0.0164124	0.0342369
energy_Whole grain pasta - A	0.0164124	0.0342369
energy_Vegetable oils - A	0.0164124	0.0342369
energy_Carbonated drinks with sugar - A	0.0164124	0.0342369
energy_Tea - A	0.0164124	0.0342369
energy_Chamomile and herbs - A	0.0164124	0.367444
energy_Plant-based dairy products - A	0.0164124	0.717718
energy_sweets (with sugar alternatives) - A	0.0164124	0.540966
energy_Coffee decaffeinated - A	0.0164124	0.0342369
energy_Whipping Cream (low fat) - A	0.0164124	0.218735
energy_Whipping Cream (full fat) - A	0.0164124	0.427873
energy_Margarine - A	0.0164124	0.104066
energy_Alcohol per day - A	0.0155792	0.0444546
energy_Dried Fruits - A	0.0149449	0.788235
energy_Veg stew - A	0.0139258	0.072417
energy_Whole grain bread - A	0.0137577	0.321479
energy_Low fat and fermented dairy products - A	0.013178	0.815918
energy_Full fat dairy products - A	0.0122884	0.720581
energy_Fresh salad - A	0.0117747	0.826188
energy_Rice - A	0.0114619	0.632178
energy_Fresh juice - A	0.0108816	0.299416
energy_White bread - A	0.00981946	0.616116
energy_sweets - A	0.00929711	0.738906
energy_Butter - A	0.00897168	0.794624
energy_Eggs - A	0.00865207	0.264357
energy_Orzo - A	0.00660994	0.742004
energy_Boiled salad - A	0.00647807	0.580258
energy_Canned juice - A	0.00501235	0.74695

## Sheet: protein_A_GDM
p.value	adjusted.or	CI.low	CI.high
0.940364	0.89169	0.044245	17.9707
Food	Weight	p.value
protein_Legumes - A	0.124372	3.71766e-08
protein_Puff pastry - A	0.101327	6.01784e-23
protein_Olives - A	0.0756577	0.217599
protein_Cereals - A	0.0679454	3.74669e-11
protein_Fish and shellfish - A	0.0518733	0.248259
protein_Snacks - A	0.0491786	0.519672
protein_Whole grain bread - A	0.0382489	0.228429
protein_Low fat and fermented dairy products - A	0.0369134	0.035433
protein_Processed meat - A	0.0360838	0.0681977
protein_Lean meat - A	0.0319472	0.251606
protein_Fresh Fruits - A	0.0284213	0.0977987
protein_White pasta - A	0.0262556	0.103251
protein_Red meat - A	0.0262187	0.201284
protein_White bread - A	0.0236586	0.170579
protein_Coffee - A	0.0203539	0.268495
protein_Fast Food - A	0.0188269	0.731945
protein_Nuts - A	0.0186295	0.395876
protein_Pies - A	0.0171502	0.32331
protein_Eggs - A	0.0152457	0.505129
protein_sweets (with sugar alternatives) - A	0.0128496	0.211017
protein_Whipping Cream (full fat) - A	0.0128496	0.65673
protein_Vegetable dairy products - A	0.0128496	0.433403
protein_Whole grain makaroni - A	0.0128496	0.463644
protein_Coffee decaffeinated - A	0.0128496	0.475031
protein_Whipping Cream (low fat) - A	0.0128496	0.723954
protein_Tea - A	0.0128496	0.532755
protein_Veg stew - A	0.0123566	0.521344
protein_Full fat dairy products - A	0.0114688	0.58446
protein_Rice - A	0.0108651	0.669248
protein_Fresh salad - A	0.0106579	0.746728
protein_Alcohol per day - A	0.0102836	0.76673
protein_Potatoes - A	0.00890995	0.385783
protein_Dried Fruits - A	0.00876118	0.393766
protein_Orzo- A	0.00801414	0.730968
protein_Fresh juice - A	0.00771908	0.745601
protein_Boiled salad - A	0.00691952	0.500603
protein_Canned juice - A	0.00578951	0.573062

## Sheet: fat_A_GDM
p.value	adjusted.or	CI.low	CI.high
0.248036	0.182786	0.0102242	3.26782
Food	Weight	p.value
fat_Puff pastry - A	0.0853194	4.69731e-15
fat_Fish and shellfish - A	0.0683558	3.53515e-05
fat_Olives - A	0.0602814	0.000475583
fat_Legumes - A	0.0602686	0.00191844
fat_Olive oil - A	0.0593672	0.209962
fat_Fresh Fruits - A	0.0468442	0.411981
fat_Cereals - A	0.0395808	0.121171
fat_Red meat - A	0.0348775	0.0126488
fat_Pies - A	0.0321768	0.109493
fat_Nuts - A	0.0278073	0.0106646
fat_Snacks - A	0.0276553	0.0110997
fat_White pasta - A	0.0267155	0.283259
fat_Processed meat - A	0.0264122	0.199599
fat_Full fat dairy products - A	0.0254125	0.223942
fat_Fast Food - A	0.0250245	0.162504
fat_Whole grain bread - A	0.0234254	0.114052
fat_Low fat and fermented dairy products - A	0.020737	0.404364
fat_Whole grain pasta - A	0.0203903	0.256572
fat_Margarine - A	0.0203903	0.414336
fat_Whipping Cream (low fat) - A	0.0203903	0.294083
fat_Vegetable oils - A	0.0203903	0.0611503
fat_Whipping Cream (full fat) - A	0.0203903	0.245934
fat_Vegetable dairy products - A	0.0203903	0.400943
fat_Rice - A	0.019522	0.757812
fat_Veg stew - A	0.0183677	0.256047
fat_Lean meat - A	0.0170351	0.572807
fat_Dried Fruits - A	0.0160934	0.454956
fat_Potatoes - A	0.0153675	0.785583
fat_White bread - A	0.0150942	0.287112
fat_Boiled salad - A	0.0148904	0.711938
fat_Fresh salad - A	0.0147942	0.174295
fat_Eggs - A	0.014697	0.353806
fat_Fressh juice - A	0.0143313	0.648537
fat_Orzo - A	0.0138407	0.20374
fat_Butter - A	0.0133636	0.698415

## Sheet: carbohydr._A_GDM
p.value	adjusted.or	CI.low	CI.high
0.47147	3.31312	0.127119	86.3498
Food	Weight	p.value
carbohydr._Legumes - A	0.124272	0.126302
carbohydr._Cereals - A	0.089726	0.0573135
carbohydr._Puff pastry - A	0.0823118	9.90954e-18
carbohydr._Olives - A	0.0664876	0.00069078
carbohydr._Red meat - A	0.0568749	3.09821e-09
carbohydr._Sugar-honey in drinks - A	0.0551992	0.0160008
carbohydr._Fresh Fruits - A	0.0408292	0.0416708
carbohydr._Nuts - A	0.0369389	0.0693046
carbohydr._Low fat and fermented dairy products - A	0.0362147	0.0522036
carbohydr._White pasta - A	0.0333175	0.128576
carbohydr._Pies - A	0.0322789	0.000771481
carbohydr._Snacks - A	0.0285448	0.0834341
carbohydr._Veg stew - A	0.0277615	0.121219
carbohydr._Processed meat - A	0.0277598	0.639154
carbohydr._Whole grain bread - A	0.0242478	0.510148
carbohydr._Eggs - A	0.0230511	0.603067
carbohydr._Coffee - A	0.0207082	0.185376
carbohydr._Alcohol per day - A	0.0164617	0.0863472
carbohydr._Fresh salad - A	0.0157807	0.100179
carbohydr._Fast Food - A	0.0137658	0.151548
carbohydr._White bread - A	0.0134091	0.742941
carbohydr._Dried Fruits - A	0.0119606	0.6807
carbohydr._Potatoes - A	0.0107736	0.720377
carbohydr._Full fat dairy products - A	0.00912271	0.681965
carbohydr._Whipping Cream (full fat) - A	0.00840737	0.707836
carbohydr._Whipping Cream (low fat) - A	0.00840737	0.675011
carbohydr._Whole grain pasta - A	0.00840737	0.652465
carbohydr._Plant-based dairy products - A	0.00840737	0.733144
carbohydr._Carbonated drinks - A	0.00840737	0.758688
carbohydr._sweets (with sugar alternatives) - A	0.00840737	0.688398
carbohydr._Coffee decaffeinated - A	0.00840737	0.580632
carbohydr._carbonated drinks without sugar - A	0.00840737	0.63243
carbohydr._Chamomile and herbs - A	0.00840737	0.381093
carbohydr._Rice - A	0.00802644	0.750188
carbohydr._sweets - A	0.00580015	0.886845
carbohydr._orzo - A	0.00441736	0.799409
carbohydr._Fresh juice - A	0.00356596	0.710214
carbohydr._Boiled salad - A	0.00292624	0.760474
carbohydr._Canned juice - A	0.00179902	0.916527

## Sheet: dietary fiber_A_GDM
p.value	adjusted.or	CI.low	CI.high
0.993594	1.01032	0.0824082	12.3865
Food	Weight	p.value
dietary fiber_Legumes - A	0.190323	1.72984e-06
dietary fiber_Olives - A	0.108571	0.00242679
dietary fiber_Cereals - A	0.0954926	0.00167863
dietary fiber_Whole grain bread - A	0.0855511	0.00162193
dietary fiber_Puff pastry - A	0.0836953	0.00322483
dietary fiber_White pasta - A	0.0567343	0.0352364
dietary fiber_Fresh Fruits - A	0.0512903	0.404892
dietary fiber_Nuts - A	0.0492151	0.172146
dietary fiber_Snacks - A	0.0460037	0.0832536
dietary fiber_Processed meat - A	0.0415896	0.347593
dietary fiber_Fast Food - A	0.0314786	0.580083
dietary fiber_Pies - A	0.0202253	0.47127
dietary fiber_Potatoes - A	0.0191472	0.395045
dietary fiber_Veg stew - A	0.0191064	0.458015
dietary fiber_White bread - A	0.0186327	0.536236
dietary fiber_Whole grain pasta - A	0.015565	0.793929
dietary fiber_Rice - A	0.0136424	0.739652
dietary fiber_Fresh salad - A	0.0135389	0.620166
dietary fiber_Dried Fruits - A	0.0124025	0.683197
dietary fiber_Orzo - A	0.00924929	0.733365
dietary fiber_Boiled salad - A	0.006686	0.828043
dietary fiber_Fresh juice - A	0.00665461	0.858031
dietary fiber_Canned juice - A	0.00520527	0.957433

## Sheet: veget. protein_A_GDM
p.value	adjusted.or	CI.low	CI.high
0.891328	1.22356	0.067693	22.1161
Food	Weight	p.value
veget. protein_Processed meat - A	0.04	0.0794791
veget. protein_Snacks - A	0.04	0.0454575
veget. protein_Coffee - A	0.04	0.119898
veget. protein_Pies - A	0.04	0.156229
veget. protein_Puff pastry - A	0.04	0.671166
veget. protein_Fresh Fruits - A	0.04	0.0572555
veget. protein_Nuts - A	0.04	0.522894
veget. protein_Potatoes - A	0.04	0.214623
veget. protein_Legumes - A	0.04	0.0178813
veget. protein_Fressh juice - A	0.04	0.0985968
veget. protein_Rice - A	0.04	0.178918
veget. protein_Cereals - A	0.04	0.222254
veget. protein_Olives - A	0.04	0.0179025
veget. protein_sweets (with sugar alternatives) - A	0.04	0.50948
veget. protein_Tea - A	0.04	0.120627
veget. protein_Coffe decaffeinated - A	0.04	0.124357
veget. protein_Veg stew - A	0.04	0.282718
veget. protein_Alcohol per day - A	0.04	0.0435843
veget. protein_Fresh salad - A	0.04	0.128854
veget. protein_Whole grain bread - A	0.04	0.0602885
veget. protein_White bread - A	0.04	0.055931
veget. protein_Boiled salad - A	0.04	0.0821678
veget. protein_Dried Fruits - A	0.04	0.48281
veget. protein_Canned juice - A	0.04	0.125142
veget. protein_Fast Food - A	0.04	0.0179952

## Sheet: animal protein_A_GDM
p.value	adjusted.or	CI.low	CI.high
0.793398	0.734504	0.072968	7.39361
Food	Weight	p.value
animal protein_White pasta - A	0.0588235	0.347385
animal protein_Fresh salad - A	0.0588235	0.178838
animal protein_Whole grain pasta - A	0.0588235	0.00636283
animal protein_Vegetable dairy products - A	0.0588235	0.261231
animal protein_Whipping Cream (low fat) - A	0.0588235	0.051066
animal protein_Whipping Cream (full fat) - A	0.0588235	0.405444
animal protein_Low fat and fermented dairy products - A	0.0588235	0.375217
animal protein_Fish and shellfish - A	0.0588235	0.00636283
animal protein_Lean meat - A	0.0588235	0.0410118
animal protein_Processed meat - A	0.0588235	0.00636283
animal protein_Puff pastry - A	0.0588235	0.283864
animal protein_Pies - A	0.0588235	0.195074
animal protein_Eggs - A	0.0588235	0.00636283
animal protein_Red meat - A	0.0588235	0.18792
animal protein_Full fat dairy products - A	0.0588235	0.401691
animal protein_Orzo - A	0.0588235	0.119083
animal protein_Fast Food - A	0.0588235	0.220716

## Sheet: protein %_A_GDM
p.value	adjusted.or	CI.low	CI.high
0.661613	0.576659	0.0490112	6.7849
Food	Weight	p.value
protein %_Legumes - A	0.201385	3.42839e-27
protein %_Puff pastry - A	0.163723	8.62757e-05
protein %_Whole grain bread - A	0.0997642	3.15238e-08
protein %_Fish and shellfish - A	0.0958958	2.37527e-05
protein %_Sugar-honey in drinks - A	0.0861123	0.00303844
protein %_Low fat and fermented dairy products - A	0.0779366	0.000113816
protein %_White pasta - A	0.0666304	0.000312619
protein %_Fresh Fruits - A	0.0540809	6.37097e-08
protein %_White bread - A	0.0454291	0.0254206
protein %_Coffee - A	0.0322696	0.0344661
protein %_Cereals - A	0.0322347	0.0660132
protein %_Olives - A	0.017854	0.337096
protein %_Processed meat - A	0.0111924	0.263039
protein %_Red meat - A	0.00640792	0.847187
protein %_Fresh salad - A	0.00496726	0.619384
protein %_Snacks - A	0.00115976	0.964656
protein %_Eggs - A	0.000379332	0.981543
protein %_Tea - A	0.000326305	0.982663
protein %_sweets (with sugar alternatives) - A	0.000326305	0.996429
protein %_Whole grain pasta - A	0.000326305	0.986523
protein %_Vegetable dairy products - A	0.000326305	0.984018
protein %_Whipping Cream (full fat) - A	0.000326305	0.993082
protein %_Coffee decaffeinated - A	0.000326305	0.988355
protein %_Whipping Cream (low fat) - A	0.000326305	0.989551
protein %_Lean meat - A	7.45153e-05	0.996373
protein %_Boiled salad - A	5.03575e-05	0.998961
protein %_Nuts - A	4.17202e-05	0.996671
protein %_Veg stew - A	4.16176e-05	0.996679
protein %_Potatoes - A	2.20014e-05	0.999048
protein %_Full fat dairy products - A	1.63251e-05	0.998697
protein %_Fresh juice - A	1.62806e-05	0.999721
protein %_Canned juice - A	1.42245e-05	0.998865
protein %_Dried Fruits - A	1.09721e-05	0.999737
protein %_Rice - A	2.0345e-06	0.999941
protein %_Pies - A	2.02594e-06	0.999973
protein %_Alcohol per day - A	1.31222e-06	0.99997
protein %_orzo - A	4.42116e-08	0.999998
protein %_Fast Food - A	5.13489e-10	1

## Sheet: fat %_A_GDM
p.value	adjusted.or	CI.low	CI.high
0.542869	0.452133	0.0350616	5.83045
Food	Weight	p.value
fat %_Puff pastry - A	0.124035	5.11258e-05
fat %_Snacks - A	0.073272	0.203291
fat %_Cereals - A	0.0708203	0.00235884
fat %_Olive oil - A	0.0687413	0.234131
fat %_Legumes - A	0.0571115	0.000394589
fat %_Nuts - A	0.0512084	0.0636704
fat %_Processed meat - A	0.0404976	4.92501e-05
fat %_Fresh Fruits - A	0.0403876	0.0134037
fat %_Fish and shellfish - A	0.0398396	0.0414646
fat %_Red meat - A	0.0373276	0.0370608
fat %_Olives - A	0.0362373	0.0390915
fat %_Pies - A	0.0280402	0.00494617
fat %_White pasta - A	0.0238613	0.307905
fat %_Lean meat - A	0.0207686	0.530065
fat %_Fast Food - A	0.0204803	0.631833
fat %_Potatoes - A	0.0204311	0.271395
fat %_Low fat and fermented dairy products - A	0.0156248	0.74474
fat %_Whole grain bread - A	0.0155911	0.315233
fat %_Whipping Cream (low fat) - A	0.0146435	0.358658
fat %_Vegetable dairy products - A	0.0146435	0.57564
fat %_Whipping Cream (full fat) - A	0.0146435	0.469004
fat %_Whole grain pasta - A	0.0146435	0.318362
fat %_Tea - A	0.0146435	0.142172
fat %_Vegetable oils - A	0.0146435	0.408446
fat %_Margarine - A	0.0146435	0.541018
fat %_Rice - A	0.0132267	0.51262
fat %_Eggs - A	0.012737	0.46783
fat %_Veg stew - A	0.0117131	0.602
fat %_White bread - A	0.00997441	0.475365
fat %_Fresh salad - A	0.00959686	0.336094
fat %_Dried Fruits - A	0.00945987	0.72348
fat %_Full fat dairy products - A	0.00888918	0.725483
fat %_Boiled salad - A	0.00885382	0.868971
fat %_Orzo - A	0.00855969	0.390918
fat %_Fresh juice - A	0.00774897	0.437339
fat %_Butter - A	0.00693006	0.794947
fat %_Canned juice - A	0.00553013	0.579376

## Sheet: carbohydr. %_A_GDM
p.value	adjusted.or	CI.low	CI.high
0.460098	3.47862	0.127308	95.0509
Food	Weight	p.value
carbohydr. %_Legumes - A	0.113459	1.48625e-06
carbohydr. %_Olives - A	0.0920512	5.96042e-23
carbohydr. %_Puff pastry - A	0.0909399	1.08212e-05
carbohydr. %_Cereals - A	0.0787242	3.28569e-17
carbohydr. %_Red meat - A	0.0581658	0.0197904
carbohydr. %_Sugar-honey in drinks - A	0.0430902	3.88461e-06
carbohydr. %_Nuts - A	0.0377055	0.0777879
carbohydr. %_Pies - A	0.03588	0.0772806
carbohydr. %_Low fat and fermented dairy products - A	0.0357048	0.0871987
carbohydr. %_Fresh Fruits - A	0.0348539	0.000187809
carbohydr. %_White pasta - A	0.0346541	0.369247
carbohydr. %_Coffee - A	0.0317874	0.063828
carbohydr. %_Snacks - A	0.0273187	0.194331
carbohydr. %_Processed meat - A	0.0232749	0.012628
carbohydr. %_Veg stew - A	0.0215233	0.302582
carbohydr. %_Whole grain bread - A	0.0198453	0.57004
carbohydr. %_Alcohol per day - A	0.016684	0.0738036
carbohydr. %_Eggs - A	0.0159087	0.582777
carbohydr. %_Rice - A	0.0152931	0.101259
carbohydr. %_Fast Food - A	0.0139672	0.460972
carbohydr. %_Dried Fruits - A	0.0109538	0.505542
carbohydr. %_Potatoes - A	0.010708	0.895207
carbohydr. %_White bread - A	0.0100799	0.621042
carbohydr. %_Fresh salad - A	0.0100775	0.280193
carbohydr. %_Whole grain pasta - A	0.00908768	0.645481
carbohydr. %_Carbonated deinks without sugar - A	0.00908768	0.625624
carbohydr. %_Tea - A	0.00908768	0.559755
carbohydr. %_Whipping Cream (low fat) - A	0.00908768	0.64802
carbohydr. %_sweets (suga alternatives) - A	0.00908768	0.737658
carbohydr. %_Whipping Cream (full fat) - A	0.00908768	0.758792
carbohydr. %_Plant-based dairy products - A	0.00908768	0.805704
carbohydr. %_Chamomile and herbs - A	0.00908768	0.330146
carbohydr. %_Carbonated drinks with sugar - A	0.00908768	0.830806
carbohydr. %_Coffee decaffeinated - A	0.00908768	0.718023
carbohydr. %_Full fat dairy products - A	0.00796156	0.393579
carbohydr. %_sweets - A	0.00581977	0.92227
carbohydr. %_Fresh juice - A	0.00416798	0.829186
carbohydr. %_Orzo - A	0.00362331	0.831883
carbohydr. %_Boiled salad - A	0.00263705	0.95686
carbohydr. %_Canned juice - A	0.00226335	0.906663
